# Supplementary material for: Phytopigment Alizarin Inhibits Multispecies Biofilm Development by Cutibacterium acnes, Staphylococcus aureus, and Candida albicans
Source: Pharmaceutics. 2022 May 12;14(5):1047. doi: 10.3390/pharmaceutics14051047 (PMC9143108; doi:10.3390/pharmaceutics14051047)
Supplement: Supplementary file 1 [file pharmaceutics-14-01047-s001.zip]

Archive with 1 entries (1 files):
- pharmaceutics-1644957-supplementary.pdf
